# Supplementary material for: Diversity of the Obligate Gut Bacteria Indicates Host–Symbiont Coevolution at the Population Level in the Plataspid Stinkbug Megacopta cribraria
Source: Ecol Evol. 2024 Nov 25;14(11):e70611. doi: 10.1002/ece3.70611 (PMC11586681; doi:10.1002/ece3.70611)
Supplement: Supplementary file 2 — Table S1. Feature table of Ishikawaella. [file ECE3-14-e70611-s001.xls]

## Sheet: 1-42ASVabundance
												Table S1 Feature table of Ishikawaella
clade	EAC	EAC	EAC	EAC	EAC	EAC	EAC	EAC	EAC	SEA	SEA	SEA	SEA	SEA	SEA	SEA	SEA	SEA	JA	JA	JA	JA	JA	JA	JA	JA	JA	total
#name	JSNP01	JSNP02	JSNP03	JXNW01	JXNW02	JXNW03	ZJWL01	ZJWL02	ZJWL03	LAVN01	LAVN02	LAVN03	TAMH01	TAMH02	TAMH03	YNQQ01	YNQQ02	YNQQ03	JAHK01	JAHK02	JAHK03	JAIT01	JAIT02	JAIT03	JALK01	JALK02	JALK03
ASV0	44061	46400	40288	45632	38193	42198	42842	40466	40789	60519	64454	53986	23238	41990	42292	46341	39321	43651	35176	34537	36290	42013	38135	39644	36577	35551	37571	1132155
ASV1	20431	23088	21472	22715	22097	22563	19637	22101	19038	4694	3150	2583	2182	3324	2833	4253	4909	4000	6620	4629	1653	6569	5673	5891	6104	5809	7282	275300
ASV2	2853	79	2693	98	2742	1187	2198	2307	2156	878	868	775	580	2283	2205	1271	1239	1147	13123	16180	16941	17881	16323	17576	15817	15437	18275	175112
ASV3	881	0	796	0	815	1054	159	200	198	3995	4425	5754	1030	167	201	15987	17991	13052	725	975	0	202	164	187	831	745	814	71348
ASV4	0	0	0	0	0	0	728	706	762	683	715	696	7906	17272	16668	0	0	890	1205	1506	0	825	709	659	0	0	0	51930
ASV14	88	0	0	0	0	0	0	0	0	0	145	124	0	95	117	0	0	108	0	0	0	0	0	0	0	81	0	758
ASV24	100	0	0	0	0	0	0	0	0	0	154	127	0	0	0	0	0	101	0	0	0	0	0	0	0	0	0	482
ASV26	0	0	0	0	0	0	0	0	0	0	148	134	0	0	94	0	0	0	0	0	0	0	0	0	0	0	88	464
ASV36	0	0	0	0	0	0	0	0	0	0	0	0	0	0	0	0	0	0	285	0	0	0	0	0	0	0	0	285
ASV82	0	0	0	0	0	0	0	0	0	0	0	0	112	0	0	0	0	0	0	0	0	0	0	0	0	0	0	112
ASV91	0	0	0	0	0	0	0	0	0	0	0	0	0	0	0	0	0	0	0	0	97	0	0	0	0	0	0	97
ASV94	0	0	0	0	0	0	95	0	0	0	0	0	0	0	0	0	0	0	0	0	0	0	0	0	0	0	0	95
ASV108	0	0	0	0	0	0	0	0	0	0	0	0	0	0	0	0	0	0	0	29	0	0	0	0	29	26	0	84
ASV115	0	0	10	0	0	0	10	0	0	0	0	0	0	0	0	0	0	0	13	0	0	14	24	8	0	0	0	79
ASV121	0	0	0	0	0	0	0	0	0	0	0	0	75	0	0	0	0	0	0	0	0	0	0	0	0	0	0	75
ASV122	0	0	0	0	0	0	0	0	0	0	0	0	74	0	0	0	0	0	0	0	0	0	0	0	0	0	0	74
ASV125	0	0	0	0	0	0	0	0	0	21	0	0	0	0	0	0	0	0	0	0	0	0	28	0	0	20	0	69
ASV144	0	0	0	0	0	0	0	0	0	0	0	0	0	0	0	0	0	0	0	0	0	19	32	0	0	0	0	51
ASV146	33	0	0	0	0	18	0	0	0	0	0	0	0	0	0	0	0	0	0	0	0	0	0	0	0	0	0	51
ASV176	0	0	0	0	0	0	0	0	0	0	0	0	38	0	0	0	0	0	0	0	0	0	0	0	0	0	0	38
ASV188	0	0	0	0	0	0	0	0	0	0	15	0	0	0	0	0	0	0	0	18	0	0	0	0	0	0	0	33
ASV212	0	0	0	0	0	0	0	0	0	0	0	0	0	0	0	0	0	0	0	0	0	0	0	0	28	0	0	28
ASV213	8	0	0	0	0	0	0	0	0	0	0	0	0	0	0	0	0	0	0	0	0	0	0	0	20	0	0	28
ASV236	0	0	0	0	0	0	0	0	0	0	0	0	24	0	0	0	0	0	0	0	0	0	0	0	0	0	0	24
ASV239	9	0	0	0	0	0	0	0	0	0	0	0	0	0	0	0	0	0	0	0	0	15	0	0	0	0	0	24
ASV261	0	0	0	0	0	0	0	0	0	0	0	0	20	0	0	0	0	0	0	0	0	0	0	0	0	0	0	20
ASV299	0	0	0	0	0	0	0	0	0	0	0	0	0	0	0	0	0	0	0	0	0	0	0	0	0	16	0	16
ASV306	0	0	0	0	15	0	0	0	0	0	0	0	0	0	0	0	0	0	0	0	0	0	0	0	0	0	0	15
ASV310	0	0	0	0	0	0	0	0	0	7	0	0	0	0	0	8	0	0	0	0	0	0	0	0	0	0	0	15
ASV317	0	0	0	0	0	0	14	0	0	0	0	0	0	0	0	0	0	0	0	0	0	0	0	0	0	0	0	14
ASV322	0	0	0	0	0	0	0	0	0	0	0	0	0	0	0	0	0	0	0	14	0	0	0	0	0	0	0	14
ASV337	0	0	0	0	0	0	0	12	0	0	0	0	0	0	0	0	0	0	0	0	0	0	0	0	0	0	0	12
ASV392	0	0	0	0	0	0	0	0	0	0	0	0	0	0	0	0	0	0	9	0	0	0	0	0	0	0	0	9
ASV399	8	0	0	0	0	0	0	0	0	0	0	0	0	0	0	0	0	0	0	0	0	0	0	0	0	0	0	8
ASV420	0	0	0	0	0	0	0	0	0	0	0	0	0	0	0	0	0	0	0	8	0	0	0	0	0	0	0	8
ASV440	0	0	0	0	0	0	0	0	0	7	0	0	0	0	0	0	0	0	0	0	0	0	0	0	0	0	0	7
ASV493	0	0	0	0	0	0	0	0	6	0	0	0	0	0	0	0	0	0	0	0	0	0	0	0	0	0	0	6
ASV505	0	0	0	0	0	0	0	0	0	0	0	0	0	0	0	0	0	0	0	0	6	0	0	0	0	0	0	6
ASV537	0	0	0	0	0	0	0	0	0	0	0	0	5	0	0	0	0	0	0	0	0	0	0	0	0	0	0	5
ASV558	0	0	0	0	0	0	0	0	0	0	0	0	0	5	0	0	0	0	0	0	0	0	0	0	0	0	0	5
ASV599	0	0	0	0	0	0	0	0	0	0	0	0	0	0	0	0	0	0	0	0	0	5	0	0	0	0	0	5
ASV604	0	0	0	0	0	0	0	0	5	0	0	0	0	0	0	0	0	0	0	0	0	0	0	0	0	0	0	5
total	68472	69567	65259	68445	63862	67020	65683	65792	62954	70804	74074	64179	35284	65136	64410	67860	63460	62949	57156	57896	54987	67543	61088	63965	59406	57685	64030
