# Supplementary material for: Diversity of the Obligate Gut Bacteria Indicates Host–Symbiont Coevolution at the Population Level in the Plataspid Stinkbug Megacopta cribraria
Source: Ecol Evol. 2024 Nov 25;14(11):e70611. doi: 10.1002/ece3.70611 (PMC11586681; doi:10.1002/ece3.70611)
Supplement: Supplementary file 3 — Table S2. Distance between each pair of Ishikawaella ASVs generated by next‐generation sequencing. [file ECE3-14-e70611-s003.xls]

## Sheet: MatrixOutput
Table S2 Distance between each pair of Ishikawaella ASVs generated by next-genaration sequencing
	ASV0	ASV1	ASV2	ASV3	ASV4	ASV14	ASV24	ASV26	ASV36	ASV82	ASV91	ASV94	ASV108	ASV115	ASV121	ASV122	ASV125	ASV144	ASV146	ASV176	ASV188	ASV212	ASV213	ASV236	ASV239	ASV261	ASV299	ASV306	ASV310	ASV317	ASV322	ASV337	ASV392	ASV399	ASV420	ASV440	ASV493	ASV537	ASV558	ASV599	ASV604
ASV0
ASV1	2
ASV2	3	1
ASV3	3	1	2
ASV4	3	1	2	2
ASV14	1	3	4	4	4
ASV24	1	3	4	4	4	2
ASV26	1	3	4	4	4	2	2
ASV36	1	3	4	4	4	2	2	2
ASV82	2	2	3	3	3	3	3	3	3
ASV91	3	5	6	6	6	4	4	4	3	5
ASV94	3	1	2	2	2	4	4	4	4	3	6
ASV108	9	7	6	8	8	10	10	10	10	7	12	8
ASV115	13	15	16	16	15	12	12	14	14	15	16	16	22
ASV121	9	9	10	10	10	10	10	10	10	7	12	10	14	22
ASV122	8	10	11	11	11	9	9	9	9	10	11	11	17	21	3
ASV125	12	12	13	13	13	13	13	13	13	10	15	13	7	25	13	16
ASV144	6	6	7	7	7	7	7	7	7	4	9	7	3	19	11	14	6
ASV146	9	9	10	10	10	10	10	10	10	7	12	10	4	22	12	15	3	3
ASV176	5	4	5	5	5	6	4	6	6	3	8	5	9	16	10	13	13	7	10
ASV188	15	15	16	16	16	16	16	16	16	13	18	16	10	22	16	19	3	9	6	16
ASV212	12	12	13	13	13	13	13	13	13	10	15	13	7	19	15	18	6	6	3	13	3
ASV213	13	13	14	14	13	12	12	14	14	13	16	14	20	2	20	21	23	17	20	14	20	17
ASV236	17	19	20	20	20	18	18	18	18	19	20	20	26	29	26	23	29	23	26	22	32	29	30
ASV239	16	16	17	17	17	17	15	17	17	14	19	17	11	21	17	20	4	10	7	15	1	4	19	33
ASV261	20	20	21	21	21	21	21	21	21	18	23	21	25	33	11	12	24	22	23	21	27	26	31	15	28
ASV299	14	14	15	15	14	13	13	15	15	14	17	15	21	1	21	22	24	18	21	15	21	18	1	30	20	32
ASV306	11	11	12	12	11	10	10	12	12	11	14	12	18	4	18	19	21	15	18	12	24	21	4	27	23	29	3
ASV310	10	12	13	13	12	9	9	11	11	12	13	13	19	3	19	18	22	16	19	13	25	22	5	26	24	30	4	1
ASV317	19	17	18	18	18	20	20	20	20	17	22	18	12	32	17	19	7	13	10	19	10	13	30	35	11	27	31	28	29
ASV322	15	15	16	16	15	14	14	16	16	13	18	16	20	2	20	23	23	17	20	14	20	17	2	31	19	31	1	4	5	30
ASV337	12	14	15	15	14	11	11	13	13	14	15	15	21	1	21	20	24	18	21	15	21	18	1	29	20	32	2	5	4	31	3
ASV392	15	15	16	16	16	16	16	16	16	13	18	16	10	28	16	19	4	9	6	16	7	9	26	32	8	27	27	24	25	11	26	27
ASV399	13	15	16	16	16	14	14	14	14	15	16	16	22	26	15	13	15	19	18	18	18	21	26	26	19	22	27	24	23	10	28	25	19
ASV420	22	20	19	21	21	23	23	23	23	20	25	21	13	35	20	22	10	16	13	22	13	16	33	35	14	27	34	31	32	3	33	34	14	9
ASV440	10	10	11	11	11	11	11	11	11	8	13	11	5	17	15	18	8	4	5	11	5	2	15	27	6	26	16	19	20	15	15	16	11	23	18
ASV493	10	8	9	9	9	11	11	11	11	10	13	9	15	23	3	4	16	14	15	12	19	18	21	27	20	14	22	19	20	18	23	22	19	16	21	18
ASV537	8	6	7	7	5	9	9	9	9	8	11	7	13	20	15	16	18	12	15	10	21	18	18	25	22	26	19	16	17	23	20	19	21	21	26	16	14
ASV558	22	20	21	21	19	23	23	23	23	20	25	21	15	34	20	22	11	16	13	22	14	16	32	35	15	27	33	30	31	7	32	33	11	13	6	18	21	24
ASV599	26	24	23	25	25	27	27	27	27	24	29	25	17	39	24	26	14	20	17	26	17	20	37	35	18	27	38	35	36	7	37	38	18	13	4	22	25	30	10
ASV604	14	16	17	17	17	15	15	15	15	16	17	17	19	27	16	14	12	18	15	19	15	18	27	29	16	25	28	25	24	7	29	26	16	3	8	20	17	22	12	12

## Sheet: Caption
Table. Estimates of Evolutionary Divergence between Sequences
The number of base differences per sequence from between sequences are shown. The analysis involved 42 nucleotide sequences. All ambiguous positions were removed for each sequence pair. There were a total of 429 positions in the final dataset. Evolutionary analyses were conducted in MEGA7 [1].
1. Kumar S., Stecher G., and Tamura K. (2016). MEGA7: Molecular Evolutionary Genetics Analysis version 7.0 for bigger datasets.Molecular Biology and Evolution 33:1870-1874.
Disclaimer: Although utmost care has been taken to ensure the correctness of the caption, the caption text is provided "as is" without any warranty of any kind. Authors advise the user to carefully check the caption prior to its use for any purpose and report any errors or problems to the authors immediately (www.megasoftware.net). In no event shall the authors and their employers be liable for a…
